# Supplementary material for: Longitudinal relationships between Korean medical students’ academic performance in medical knowledge and clinical performance examinations: a retrospective longitudinal study
Source: J Educ Eval Health Prof. 2025 Jun 10;22:18. doi: 10.3352/jeehp.2025.22.18 (PMC12365683; doi:10.3352/jeehp.2025.22.18)
Supplement: Supplementary file 1 [file jeehp-22-18-dataset1.xlsx]

## Sheet: Sheet1
ID	CCSE_T1	CCSE_T2	CCSE_T3	CPX_T1	CPX_T2	PT_T1	PT_T2	PT_T3
MS1	82.8125	90	92.5	69.9861	82.3355	56	78	88.6667
MS2	80.9375	89.6875	93.75	71.8783	84.574	70.6667	78.6667	89.3333
MS3	79.0625	73.75	85.625	69.3431	80.0598	71.3333	78.6667	93.3333
MS4	75.9375	79.0625	92.5	73.8362	85.5336	64.6667	66.6667	80.6667
MS5	75	84.6875	88.4375	75.6942	82.5549	59.3333	72	80.6667
MS6	74.6875	74.0625	84.0625	72.8945	84.9607	42	58	72.6667
MS7	73.75	78.75	86.875	67.0941	81.5167	60	71.3333	84.6667
MS8	73.75	79.0625	85.9375	74.1092	82.7301	63.3333	72.6667	79.3333
MS9	71.875	73.75	80.9375	57.9314	73.6751	62	71.3333	82
MS10	71.875	77.1875	84.375	79.6089	87.1203	61.3333	66.6667	80
MS11	71.875	83.4375	85.3125	69.8345	75.0893	62.6667	76.6667	82.6667
MS12	71.5625	81.5625	80.625	65.8393	78.2121	56	71.3333	85.3333
MS13	71.25	77.8125	80	66.8873	80.786	30.6667	72	72.6667
MS14	70.625	74.375	87.1875	68.1016	81.2876	62.6667	72	84
MS15	70.625	79.375	83.75	73.8257	84.9311	64	72	78
MS16	68.75	69.0625	78.75	70.5301	80.6946	56	67.3333	69.3333
MS17	68.75	82.1875	89.6875	68.8828	80.5088	67.3333	74.6667	86.6667
MS18	68.4375	75.9375	82.5	69.9438	87.6876	65.3333	76	80
MS19	68.125	80.3125	76.875	64.469	73.805	25.3333	68.6667	66
MS20	67.8125	76.5625	83.4375	74.5994	83.705	48	66.6667	76
MS21	67.5	67.1875	76.875	63.0313	81.3494	54.6667	61.3333	72.6667
MS22	66.875	79.6875	82.5	76.5981	84.5373	50.6667	68	74.6667
MS23	66.5625	66.5625	79.0625	67.9349	71.7626	43.3333	60	72
MS24	66.25	75.3125	82.8125	73.4398	79.2815	50	62	77.3333
MS25	66.25	78.4375	83.75	62.5133	74.4226	62	69.3333	81.3333
MS26	65.9375	67.1875	79.375	71.2779	78.6756	40	64	74.6667
MS27	65.625	73.125	75.9375	74.0852	84.292	55.3333	70.6667	75.3333
MS28	65.3125	73.125	78.75	66.6395	74.1099	30	52	72
MS29	65.3125	65.625	78.4375	57.7554	74.2176	34	53.3333	62.6667
MS30	65.3125	71.5625	83.125	73.0281	80.0858	51.3333	58	66.6667
MS31	64.6875	70.625	80.625	69.6595	85.9477	49.3333	68	73.3333
MS32	64.6875	65.3125	80	68.3423	78.8964	42	59.3333	66
MS33	64.0625	79.375	86.5625	69.8586	82.6893	58.6667	70.6667	79.3333
MS34	63.75	63.125	87.5	64.3566	83.1844	52	59.3333	78
MS35	63.4375	70.625	78.125	71.131	75.1404	36.6667	57.3333	66
MS36	63.4375	57.5	63.4375	60.5631	77.9232	56.6667	68	62
MS37	63.4375	65.625	76.5625	67.2814	76.7523	25.3333	47.3333	66
MS38	62.8125	62.5	77.8125	53.7674	76.6076	33.3333	58	73.3333
MS39	62.1875	64.6875	74.6875	68.7982	80.0295	23.3333	60	71.3333
MS40	62.1875	82.8125	88.4375	65.7065	68.4278	30.6667	66	77.3333
MS41	61.875	66.875	73.125	68.1723	79.0016	55.3333	60.6667	68.6667
MS42	61.875	69.6875	83.75	62.1924	82.2337	47.3333	60.6667	70
MS43	61.875	69.375	77.1875	62.9845	82.0701	43.3333	58	63.3333
MS44	61.875	75.9375	84.0625	67.2024	84.6127	53.3333	67.3333	78.6667
MS45	61.875	75.9375	82.5	68.4026	84.1615	42.6667	64.6667	76
MS46	61.875	83.4375	86.5625	67.4331	82.5363	12.6667	81.3333	76
MS47	61.5625	74.0625	86.25	70.2384	78.3727	31.3333	63.3333	74.6667
MS48	61.5625	71.25	77.5	64.9989	81.6941	40.6667	48.6667	63.3333
MS49	61.25	65.3125	81.5625	70.65	76.677	31.3333	58	70
MS50	61.25	68.4375	80.9375	66.3904	76.8799	66	72	74
MS51	61.25	66.875	67.5	60.0012	67.4857	18	52.6667	65.3333
MS52	61.25	63.4375	76.875	70.3518	82.6555	44.6667	59.3333	67.3333
MS53	60.9375	68.75	70.9375	62.8022	80.9808	46.6667	54.6667	74
MS54	60.9375	77.8125	82.8125	67.6074	79.7005	51.3333	60.6667	72
MS55	60.9375	69.375	77.1875	70.4734	81.9091	37.3333	59.3333	65.3333
MS56	60.3125	65.9375	81.25	65.1426	71.2027	32.6667	61.3333	64
MS57	59.6875	66.5625	81.875	66.697	72.9575	45.3333	53.3333	64
MS58	59.375	71.25	82.1875	70.8423	75.9024	44.6667	60.6667	75.3333
MS59	59.375	64.375	70.9375	70.1334	79.071	46.6667	57.3333	65.3333
MS60	59.375	60	75.9375	69.5353	80.4655	53.3333	52.6667	71.3333
MS61	59.375	64.6875	80	61.068	72.0457	54	59.3333	75.3333
MS62	59.375	62.8125	61.875	58.0656	69.1406	38.6667	42	53.3333
MS63	59.375	70.3125	78.4375	68.3694	75.6479	29.3333	58.6667	73.3333
MS64	59.0625	69.375	74.6875	69.8933	84.1366	32.6667	45.3333	65.3333
MS65	58.75	68.75	66.875	66.522	72.0715	24	58	58
MS66	58.125	70.625	89.0625	71.3618	79.7135	38	64	72.6667
MS67	58.125	62.8125	70.9375	65.9411	81.6601	38	62	66
MS68	57.8125	54.375	63.4375	65.5097	77.5565	30.6667	50.6667	65.3333
MS69	57.5	69.375	75.3125	67.4918	76.5912	29.3333	56	62
MS70	57.1875	68.125	70.9375	68.032	72.8105	49.3333	62	78
MS71	57.1875	71.25	81.5625	65.5594	79.1874	36.6667	60.6667	70.6667
MS72	57.1875	58.4375	65.625	64.714	83.8919	39.3333	44	55.3333
MS73	57.1875	71.5625	75.625	62.3578	84.903	30	56	74.6667
MS74	57.1875	72.8125	80.9375	61.8334	81.9229	28	49.3333	60.6667
MS75	56.5625	72.5	83.75	64.043	73.2711	20.6667	50	63.3333
MS76	56.25	59.6875	76.25	68.6838	81.1144	40.6667	46.6667	65.3333
MS77	56.25	66.25	76.875	62.4377	72.3583	35.3333	53.3333	62.6667
MS78	56.25	67.8125	81.875	67.4889	82.3016	31.3333	49.3333	72
MS79	56.25	73.75	81.25	58.0587	79.6838	44	61.3333	72.6667
MS80	56.25	70.3125	76.875	64.7767	76.0458	8	59.3333	76
MS81	55.625	66.875	77.8125	66.1396	80.1137	50.6667	62.6667	70
MS82	55	58.125	79.375	59.7647	81.0425	38.6667	53.3333	69.3333
MS83	54.6875	61.875	65.625	65.5347	71.3467	32	43.3333	70
MS84	54.6875	58.75	74.375	74.4984	82.5876	56.6667	57.3333	74.6667
MS85	54.375	68.4375	73.75	46.3921	78.6792	51.3333	51.3333	68.6667
MS86	54.375	59.6875	62.1875	61.9318	74.0281	32.6667	35.3333	46.6667
MS87	54.0625	77.5	82.1875	65.3663	79.3685	35.3333	51.3333	69.3333
MS88	54.0625	65.3125	73.4375	64.8093	78.2148	42.6667	48	69.3333
MS89	54.0625	60	68.4375	75.1305	86.2496	25.3333	44.6667	60
MS90	53.4375	68.125	66.5625	57.5399	66.4421	40.6667	46.6667	38.6667
MS91	53.125	71.25	75.625	47.4104	73.9437	32.6667	56	62.6667
MS92	52.8125	68.75	77.5	66.1865	76.6555	33.3333	55.3333	71.3333
MS93	52.5	60.9375	79.0625	63.163	76.2088	38.6667	50.6667	71.3333
MS94	52.1875	60.625	70	61.7134	72.6274	34.6667	48.6667	61.3333
MS95	52.1875	67.1875	73.4375	63.0267	80.457	27.3333	46	68
MS96	51.25	49.375	61.25	58.0574	79.0154	40	46	52.6667
MS97	50.9375	73.4375	78.75	61.9426	70.9741	28	57.3333	72.6667
MS98	50.625	43.75	50	47.5008	69.5385	32	41.3333	58
MS99	50.3125	69.375	81.5625	67.4902	72.1316	35.3333	68	65.3333
MS100	49.6875	66.875	73.4375	62.5289	83.2906	32	32.6667	70.6667
MS101	49.0625	56.5625	74.0625	65.2186	82.3616	42.6667	49.3333	64
MS102	48.75	60.625	67.1875	61.5538	74.5577	20	42	56.6667
MS103	47.1875	62.8125	76.5625	60.3511	71.9764	10.6667	44	76
MS104	45.9375	48.75	63.75	63.645	71.0796	30	50	56
MS105	45.625	63.75	79.375	65.1039	80.3297	17.3333	25.3333	56
MS106	45.625	68.4375	64.0625	61.606	65.5238	27.3333	40.6667	78
MS107	45.3125	48.125	62.5	61.2729	82.2138	36.6667	43.3333	60.6667
MS108	45	69.6875	84.375	64.6994	79.8751	30	44.6667	75.3333
MS109	42.8125	71.5625	70.3125	64.4567	77.9154	42.6667	42	73.3333
MS110	41.875	57.5	71.875	49.1471	78.0678	28.6667	56	61.3333
MS111	41.5625	60.3125	66.5625	64.9667	76.7571	34.6667	38.6667	50.6667
MS112	38.75	60.3125	77.5	59.2988	75.3653	24	45.3333	66
