# Supplementary material for: Longitudinal relationships between Korean medical students’ academic performance in medical knowledge and clinical performance examinations: a retrospective longitudinal study
Source: J Educ Eval Health Prof. 2025 Jun 10;22:18. doi: 10.3352/jeehp.2025.22.18 (PMC12365683; doi:10.3352/jeehp.2025.22.18)
Supplement: Supplementary file 2 — Supplement 1. R code for the analyses. [file jeehp-22-18-suppl1.txt]

library(lavaan)
library(readxl)
library(dplyr)
library(psych)

data <- read_excel("jeehp-dataset.xlsx")

## Descriptive statistics
describeBy(data[,2:9])

## Correlation
cor.test(data$CCSE_T1, data$CCSE_T2)
cor.test(data$CCSE_T1, data$CCSE_T3)
cor.test(data$CCSE_T1, data$CPX_T1)
cor.test(data$CCSE_T1, data$CPX_T2)
cor.test(data$CCSE_T1, data$PT_T1)
cor.test(data$CCSE_T1, data$PT_T2)
cor.test(data$CCSE_T1, data$PT_T3)
cor.test(data$CCSE_T2, data$CCSE_T3)
cor.test(data$CCSE_T2, data$CPX_T1)
cor.test(data$CCSE_T2, data$CPX_T2)
cor.test(data$CCSE_T2, data$PT_T1)
cor.test(data$CCSE_T2, data$PT_T2)
cor.test(data$CCSE_T2, data$PT_T3)
cor.test(data$CCSE_T3, data$CPX_T1)
cor.test(data$CCSE_T3, data$CPX_T2)
cor.test(data$CCSE_T3, data$PT_T1)
cor.test(data$CCSE_T3, data$PT_T2)
cor.test(data$CCSE_T3, data$PT_T3)
cor.test(data$CPX_T1, data$CPX_T2)
cor.test(data$CPX_T1, data$PT_T1)
cor.test(data$CPX_T1, data$PT_T2)
cor.test(data$CPX_T1, data$PT_T3)
cor.test(data$CPX_T2, data$PT_T1)
cor.test(data$CPX_T2, data$PT_T2)
cor.test(data$CPX_T2, data$PT_T3)
cor.test(data$PT_T1, data$PT_T2)
cor.test(data$PT_T1, data$PT_T3)
cor.test(data$PT_T2, data$PT_T3)

## Autoregressive cross-lagged modeling: Final model

model.v8 <-'

#autoregressive and cross-lagged paths
CCSE_T2 ~ A*CCSE_T1 + H*CPX_T1 + F*PT_T1
CPX_T2 ~ D*CCSE_T1 + B*CPX_T1 + I*PT_T1
PT_T2 ~ G*CCSE_T1 + E*CPX_T1 + C*PT_T1
CCSE_T3 ~ A*CCSE_T2 + H*CPX_T2 + F*PT_T2
PT_T3 ~ G*CCSE_T2 + E*CPX_T2 + C*PT_T2

#Covariances between variables
CCSE_T1 ~~ CPX_T1
CCSE_T1 ~~ PT_T1
CPX_T1 ~~ PT_T1

CCSE_T2 ~~ CPX_T2
CCSE_T2 ~~ J*PT_T2
CPX_T2 ~~ PT_T2

CCSE_T3 ~~ J*PT_T3
'

model.v8.fit <- sem(model.v8,
                     data = data,
                     estimator = "MLR",
                     se = "robust",
                     missing = "ML")
summary(model.v8.fit, fit.measures=TRUE, standardized=TRUE)
